# Supplementary material for: CHD7 Targets Active Gene Enhancer Elements to Modulate ES Cell-Specific Gene Expression
Source: PLoS Genet. 2010 Jul 15;6(7):e1001023. doi: 10.1371/journal.pgen.1001023 (PMC2904778; doi:10.1371/journal.pgen.1001023)
Supplement: Table S1 — Genes that decrease upon loss of CHD7. (0.09 MB XLS) [file pgen.1001023.s006.xls]

## Sheet: Sheet1
Supplemental Table I - Genes that decrease upon loss of CHD7
Gene_symbol	Accession_No.	Fold_change (wildtpye/Chd7_null)	No. CHD7 sites within 200Kb of TSS
Ctsj	NM_012007	2.9	0
Ly6c1	NM_010741	2.6	0
Arpp21	NM_033264	2.45	1
Pdrg1	NM_178939	2.33	6
Tle2	NM_019725	2.29	3
Ephx1	NM_010145	2.26	11
LOC625360	NM_001037925	2.21	0
Mbd5	NM_029924	2.24	0
Ccnd2	NM_009829	2.19	5
AF067061	NM_199060	2.22	0
Rbms3	NM_178660	2.17	1
Chst2	NM_018763	2.21	0
Megf10	NM_001001979	2.16	0
Prl2c3	NM_011118	2.22	1
Prl2c4	NM_011954	2.21	1
Sdpr	NM_138741	2.13	2
S100a4	NM_011311	2.16	5
Cyp2c55	NM_028089	2.17	2
Pdlim2	NM_145978	2.14	5
Rdh5	NM_134006	2.14	4
Prkcdbp	NM_028444	2.15	0
Emp3	NM_010129	2.15	1
Slit2	NM_178804	2.09	0
Csrp1	NM_007791	2.1	1
Spink3	NM_009258	2.12	0
Socs5	NM_019654	2.12	2
Anxa1	NM_010730	2.12	0
Id4	NM_031166	2.02	7
Sh3pxd2b	NM_177364	2.1	0
2610204M08Rik	NM_198411	2.04	1
Ly6a	NM_010738	2.01	0
Tmem80	NM_027797	2.01	3
Bat5	NM_178592	2.03	9
Olfml2b	NM_177068	2.01	1
Gbx2	NM_010262	2.01	7
Akr1c18	NM_134066	1.99	2
Axl	NM_009465	2	1
Fads3	NM_021890	2.02	4
Zeb2	NM_015753	1.99	8
Foxg1	NM_008241	1.95	0
Gdpd2	NM_023608	1.96	0
Vim	NM_011701	1.97	4
Zscan4c	NM_001013765	1.97	0
LOC639910	NM_001039648	1.96	0
Col4a5	NM_007736	1.93	0
Sytl2	NM_001040088	1.94	4
Nrp1	NM_008737	1.92	0
Col16a1	NM_028266	1.93	3
Cyp2b23	NM_001081148	1.9	0
Fbln2	NM_007992	1.89	0
Slc25a45	NM_134154	1.88	11
Thbs2	NM_011581	1.87	2
Metapl1	NM_025633	1.84	8
Mtmr11	NM_181409	1.88	18
Aqp1	NM_007472	1.8	1
Bmp1	NM_009755	1.87	5
Pik3r3	NM_181585	1.86	1
Sox21	NM_177753	1.84	1
Lrig1	NM_008377	1.84	3
Tesc	NM_021344	1.85	0
Ccl2	NM_011333	1.83	0
Cav1	NM_007616	1.81	0
Nfic	NM_026756	1.83	6
Fbxo2	NM_176848	1.82	7
Prkg2	NM_008926	1.82	1
Cd109	NM_153098	1.78	7
2310011J03Rik	NM_025521	1.79	2
Samd9l	NM_010156	1.78	1
Smarcc2	NM_198160	1.79	9
Pdgfc	NM_019971	1.79	4
Ltbp1	NM_019919	1.76	3
Fxyd5	NM_008761	1.79	4
Il18	NM_008360	1.76	1
Cst9	NM_009979	1.78	2
Golim4	NM_175193	1.77	0
Kirrel3	NM_026324	1.74	0
Mrpl51	NM_025595	1.79	7
Sp8	NM_177082	1.73	2
Sema3a	NM_009152	1.74	1
Timp2	NM_011594	1.77	2
Nfib	NM_008687	1.76	11
Enox1	NM_172813	1.76	2
Lpar4	NM_175271	1.77	2
Krt15	NM_008469	1.73	1
1110012D08Rik	NM_178066	1.76	8
Os9	NM_177614	1.76	4
Lrrk1	NM_146191	1.77	0
Aebp1	NM_009636	1.77	4
Ccndbp1	NM_010761	1.75	0
1700029P11Rik	NM_025503	1.71	1
Cmtm3	NM_024217	1.75	1
Igfbp3	NM_008343	1.74	0
Sspn	NM_010656	1.74	0
Col5a1	NM_015734	1.75	0
Cpne8	NM_001033851	1.74	0
3110056O03Rik	NM_175195	1.72	6
Actc1	NM_009608	1.72	1
Pik3ip1	NM_178149	1.73	16
Ifit2	NM_008332	1.7	0
Slc4a2	NM_009207	1.72	4
Tnfaip2	NM_009396	1.71	1
Rgs16	NM_011267	1.68	6
Ncald	NM_134094	1.72	0
Flrt2	NM_201518	1.71	0
BC061212	NM_198667	1.71	0
Nacc2	NM_001037098	1.71	1
Laptm5	NM_010686	1.65	0
Ccnd1	NM_007631	1.68	8
Aldh3a1	NM_007436	1.64	1
Gripap1	NM_207670	1.67	1
S100a6	NM_011313	1.69	5
Fez2	NM_199448	1.68	1
Tdpoz2	NM_001007222	1.67	1
Parp3	NM_145619	1.67	1
Fbln2	NM_001081437	1.69	0
Fst	NM_008046	1.67	4
Fam181b	NM_021427	1.67	1
Abat	NM_172961	1.66	0
Myo7a	NM_008663	1.69	2
Zfp871	NM_172458	1.63	2
Ly96	NM_016923	1.68	0
Cpne2	NM_153507	1.68	2
Fez1	NM_183171	1.62	3
Lhfp	NM_175386	1.64	4
Jak2	NM_008413	1.65	3
Hmgn3	NM_175074	1.67	2
Tspan12	NM_173007	1.66	3
1200009F10Rik	NM_026166	1.63	6
Runx1	NM_009821	1.66	0
B230312A22Rik	NM_172691	1.65	2
Nr2f1	NM_010151	1.65	0
Rin1	NM_145495	1.63	2
Col1a1	NM_007742	1.67	1
Spp1	NM_009263	1.64	4
Lxn	NM_016753	1.66	1
Lgals9	NM_010708	1.64	3
S100a13	NM_009113	1.65	6
Ttpal	NM_029512	1.65	1
A130042E20Rik	NM_172550	1.63	1
Rab32	NM_026405	1.65	0
Dub1	NM_007887	1.63	0
Tmem132a	NM_133804	1.64	1
Cd99l2	NM_138309	1.65	0
Asb6	NM_133346	1.63	9
Ndn	NM_010882	1.64	3
Grlf1	NM_172739	1.64	0
Cd63	NM_007653	1.65	4
Josd2	NM_025368	1.64	7
Serpina3m	NM_009253	1.61	3
Tcstv1	NM_018756	1.61	0
Pros1	NM_011173	1.61	0
Areg	NM_009704	1.62	1
Nat9	NM_025400	1.63	1
Cav2	NM_016900	1.63	0
Ak1	NM_021515	1.64	4
P2ry1	NM_008772	1.61	0
Ankfy1	NM_009671	1.63	3
Fat1	NM_001081286	1.61	9
Map3k6	NM_016693	1.63	10
Rabl4	NM_025931	1.61	1
Dram1	NM_027878	1.6	3
Nrcam	NM_176930	1.61	1
Mras	NM_008624	1.56	4
Gchfr	NM_177157	1.61	2
2410002O22Rik	NM_025879	1.59	3
Ncam1	NM_010875	1.59	6
Abcc5	NM_176839	1.6	2
Casp9	NM_015733	1.59	1
Has2	NM_008216	1.59	3
Fkbp14	NM_153573	1.59	1
Man2b2	NM_008550	1.59	2
Dbn1	NM_019813	1.59	2
Hpcal1	NM_016677	1.58	2
Nfix	NM_010906	1.57	14
Leng9	NM_175529	1.59	3
Rftn2	NM_028713	1.58	4
Stard5	NM_023377	1.57	1
Cyp1b1	NM_009994	1.57	5
Trp53inp2	NM_178111	1.57	1
Mmp10	NM_019471	1.57	0
1110008J03Rik	NM_029096	1.55	1
Slc6a9	NM_008135	1.58	0
Cela1	NM_033612	1.57	3
Pld3	NM_011116	1.57	8
Glt8d4	NM_198612	1.57	1
Capg	NM_007599	1.57	3
Apcdd1	NM_133237	1.56	0
EG435337	NM_001013824	1.56	0
Ifi27l1	NM_194069	1.58	1
Dync1li2	NM_001013380	1.57	1
Akr1b8	NM_008012	1.56	2
Tcn2	NM_015749	1.56	2
Stoml1	NM_026942	1.55	6
Jam2	NM_023844	1.52	6
Bahcc1	NM_198423	1.56	6
Ltbp3	NM_008520	1.55	11
Ifi27l1	NM_026790	1.57	1
Tpp1	NM_009906	1.57	1
Pold4	NM_027196	1.56	3
A430089I19Rik	NM_177913	1.56	0
Fam55d	NM_172921	1.55	0
Cst3	NM_009976	1.55	2
B3gnt1	NM_175383	1.55	2
Zhx1	NM_009572	1.53	4
Sytl1	NM_031393	1.49	8
Sdc3	NM_011520	1.54	4
Phlda1	NM_009344	1.52	7
Cdsn	NM_001008424	1.53	9
0610007P08Rik	NM_023507	1.54	6
Gm13043	NM_001039595	1.5	1
D1Pas1	NM_033077	1.52	2
Ppp1r10	NM_175934	1.54	11
Zfp27	NM_001037707	1.54	4
Commd3	NM_147778	1.54	2
Sec24d	NM_027135	1.5	1
Sepp1	NM_009155	1.52	1
Aup1	NM_007517	1.52	3
Zfp672	NM_178761	1.53	2
Trim2	NM_030706	1.47	5
Bicd2	NM_029791	1.53	0
Rnasek	NM_173742	1.52	1
6430548M08Rik	NM_172286	1.51	1
Rap2a	NM_029519	1.51	2
Gpx8	NM_027127	1.53	4
Nes	NM_016701	1.52	6
Kcnab2	NM_010598	1.52	2
Gamt	NM_010255	1.52	3
Ctsa	NM_008906	1.51	5
Cobll1	NM_177025	1.52	3
Syn1	NM_013680	1.47	1
Angptl2	NM_011923	1.49	0
Lsp1	NM_019391	1.5	1
Ankrd1	NM_013468	1.51	1
Mul1	NM_026689	1.51	2
Arg2	NM_009705	1.51	2
Vasn	NM_139307	1.51	4
Mpdu1	NM_011900	1.5	8
Plxna2	NM_008882	1.51	1
Psca	NM_028216	1.5	2
Ric8b	NM_183172	1.51	5
Htra1	NM_019564	1.52	3
Pde1b	NM_008800	1.5	4
Adamts4	NM_172845	1.5	8
Ggcx	NM_019802	1.5	2
Sphk1	NM_011451	1.48	5
Sall2	NM_015772	1.49	3
Gemin7	NM_027189	1.49	7
Calcb	NM_054084	1.49	2
Pcolce	NM_008788	1.48	2
Ptprk	NM_008983	1.5	4
Col4a1	NM_009931	1.51	1
Ptprv	NM_007955	1.46	5
Ifi35	NM_027320	1.46	5
BC022687	NM_145450	1.5	2
D4Bwg0951e	NM_026821	1.49	2
Thbs1	NM_011580	1.49	1
Agpat1	NM_018862	1.47	0
Slc39a6	NM_139143	1.49	2
Lhfpl2	NM_172589	1.5	4
Sar1a	NM_009120	1.5	6
BC026590	NM_001081420	1.49	4
Lamp2	NM_001017959	1.49	1
Rtkn	NM_009106	1.49	3
Ccdc91	NM_025911	1.48	0
2900011O08Rik	NM_144518	1.49	2
Rgs17	NM_019958	1.48	3
Ttyh3	NM_175274	1.48	1
1110036O03Rik	NM_176830	1.46	8
Slco3a1	NM_023908	1.48	0
Slc10a3	NM_145406	1.48	0
Enc1	NM_007930	1.48	14
Zmpste24	NM_172700	1.49	1
Atn1	NM_007881	1.48	3
Sfi1	NM_030207	1.49	18
Ddx6	NM_007841	1.49	4
Sp5	NM_022435	1.49	4
Gdnf	NM_010275	1.45	0
Sh3kbp1	NM_021389	1.47	1
Fbf1	NM_172571	1.48	7
Slc35b4	NM_021435	1.46	2
Cacna2d1	NM_009784	1.47	1
Abhd12	NM_024465	1.47	1
Lpar6	NM_175116	1.47	4
Hspb6	NM_001012401	1.48	5
Rnf219	NM_026047	1.48	0
Il3ra	NM_008369	1.45	0
B020004J07Rik	NM_001033790	1.44	1
BC080695	NM_001007579	1.45	0
Mlkl	NM_029005	1.47	2
Dvl1	NM_010091	1.46	2
Bad	NM_007522	1.47	1
Smap2	NM_133716	1.47	1
Vav3	NM_146139	1.46	1
C87436	NM_146170	1.45	5
Cyr61	NM_010516	1.45	1
Mmp14	NM_008608	1.46	8
Eomes	NM_010136	1.47	4
Btd	NM_025295	1.42	1
Tpra1	NM_011906	1.46	2
Cdh13	NM_019707	1.45	1
Pofut2	NM_030262	1.47	7
Dennd5a	NM_021494	1.47	7
Pes1	NM_022889	1.46	2
Serpinf1	NM_011340	1.46	7
Csprs	NM_033616	1.47	0
Mmp2	NM_008610	1.46	3
Mtvr2	NM_023166	1.46	11
Btg1	NM_007569	1.46	5
Ubn2	NM_177185	1.45	3
Thumpd1	NM_145585	1.46	3
Csdc2	NM_145473	1.45	1
Tmem92	NM_001034896	1.43	1
Snx13	NM_001014973	1.47	1
Hist1h2bm	NM_178200	1.46	14
Camk1	NM_133926	1.46	1
Zc3h4	NM_198631	1.47	2
Pcyt1b	NM_177546	1.45	2
Nt5m	NM_134029	1.45	3
Slc35b3	NM_134060	1.45	0
Mlec	NM_175403	1.44	9
Artn	NM_009711	1.45	1
Fam102a	NM_153560	1.45	5
Scmh1	NM_013883	1.45	0
Rnf125	NM_026301	1.4	4
Prdx5	NM_012021	1.45	1
Atp6v0a1	NM_016920	1.46	4
Tulp3	NM_011657	1.45	1
Tm9sf3	NM_133352	1.4	2
Tcstv3	NM_153523	1.42	0
Fgf5	NM_010203	1.44	2
Pbxip1	NM_146131	1.45	11
Macrod1	NM_134147	1.45	1
Exoc8	NM_198103	1.46	0
Nfic	NM_008688	1.45	6
Abhd4	NM_134076	1.46	4
Nubp2	NM_011956	1.45	2
Arhgap24	NM_146161	1.44	0
Gusb	NM_010368	1.44	3
Timp1	NM_011593	1.45	1
Ppapdc2	NM_028922	1.45	3
Hspa1a	NM_010479	1.45	7
Rapgef6	NM_175258	1.46	0
Med22	NM_001033908	1.45	1
Ilvbl	NM_173751	1.43	1
Mprip	NM_012027	1.43	4
Midn	NM_021565	1.44	6
Rnase4	NM_021472	1.43	5
Otub1	NM_134150	1.43	7
Esyt1	NM_011843	1.44	10
Sec23b	NM_019787	1.43	1
Sepw1	NM_009156	1.44	1
Lgals3bp	NM_011150	1.44	2
Emp2	NM_007929	1.43	0
Cx3cl1	NM_009142	1.4	2
Thbs3	NM_013691	1.42	10
Synrg	NM_194341	1.44	3
Ctsb	NM_007798	1.43	1
Pfkfb4	NM_173019	1.43	3
Fhl1	NM_010211	1.44	0
Sphk2	NM_020011	1.44	3
Ppt1	NM_008917	1.41	2
Mtap1b	NM_008634	1.44	5
Fam73b	NM_175392	1.43	2
BC030499	NM_001045522	1.43	6
Rhod	NM_007485	1.44	3
Nceh1	NM_178772	1.44	2
Zfp365	NM_178679	1.43	2
Chka	NM_001025566	1.42	5
Fhl1	NM_001077362	1.43	0
Pim2	NM_138606	1.4	2
Ppap2a	NM_008903	1.42	2
Lace1	NM_145743	1.41	1
Grina	NM_023168	1.43	3
Rnf40	NM_172281	1.42	6
Atf5	NM_030693	1.43	0
Slc27a2	NM_011978	1.41	3
Mus81	NM_027877	1.42	2
Anxa5	NM_009673	1.42	1
Pcyt1a	NM_009981	1.43	9
Zmat5	NM_026015	1.42	5
Nfx1	NM_023739	1.43	14
Tcfap2a	NM_011547	1.41	12
Mif4gd	NM_027162	1.43	3
Plekho2	NM_153119	1.42	6
Pank3	NM_145962	1.4	0
Nr2c1	NM_011629	1.42	1
Pkp1	NM_019645	1.42	1
Wdr18	NM_175450	1.42	8
Aes	NM_010347	1.42	4
4930455C21Rik	NM_024273	1.42	5
Zscan10	NM_001033425	1.41	7
Fitm2	NM_173397	1.43	1
Smg5	NM_178246	1.39	9
Rbm15	NM_001045807	1.42	1
Galns	NM_016722	1.42	3
Bdnf	NM_001048141	1.42	2
Vps11	NM_027889	1.42	6
Extl2	NM_021388	1.4	1
Tmem106b	NM_027992	1.41	1
Eya3	NM_010166	1.41	5
Rxrb	NM_011306	1.41	5
Sgpl1	NM_009163	1.41	6
Sfrs16	NM_016680	1.4	7
Dpysl3	NM_009468	1.39	0
Irak3	NM_028679	1.4	5
Stx5a	NM_019829	1.4	9
Dnajb4	NM_025926	1.39	2
Clcn7	NM_011930	1.41	0
Epc1	NM_007935	1.41	1
Terf2	NM_009353	1.41	10
Lipa	NM_021460	1.39	0
Epha2	NM_010139	1.41	4
Smyd5	NM_144918	1.4	2
Lmbr1l	NM_029098	1.4	10
Acta2	NM_007392	1.4	0
2010111I01Rik	NM_028079	1.41	5
1700040I03Rik	NM_028505	1.4	2
Abcb1b	NM_011075	1.41	0
Serinc1	NM_019760	1.41	0
Abhd14b	NM_029631	1.4	1
Cp	NM_007752	1.41	2
Csnk1d	NM_027874	1.41	1
Slc9a8	NM_178371	1.41	4
Fam171a1	NM_001081161	1.39	0
Pak3	NM_008778	1.38	1
Tbc1d5	NM_028162	1.39	0
Bace1	NM_011792	1.39	2
Krr1	NM_178610	1.39	2
Hp1bp3	NM_010470	1.39	1
Col18a1	NM_009929	1.4	8
Vat1l	NM_173016	1.4	1
Twist1	NM_011658	1.38	0
Rhou	NM_133955	1.39	5
Crmp1	NM_007765	1.39	1
Bcl9l	NM_030256	1.39	7
Gabarap	NM_019749	1.4	0
Gsto1	NM_010362	1.39	0
Sidt2	NM_172257	1.39	2
D19Wsu162e	NM_146099	1.4	7
Klf3	NM_008453	1.39	17
Trim11	NM_053168	1.39	1
Ypel1	NM_023249	1.39	6
Wbp1	NM_016757	1.39	3
Eps8	NM_007945	1.39	3
Cdk2ap2	NM_026373	1.39	2
Cenpb	NM_007682	1.4	5
Efha1	NM_028643	1.4	3
Ip6k1	NM_013785	1.39	1
Rgs12	NM_173402	1.36	1
Sec63	NM_153055	1.39	1
Msn	NM_010833	1.4	0
Bcl11a	NM_016707	1.39	1
AW146242	NM_146168	1.39	0
Dcxr	NM_026428	1.39	2
Lrrk2	NM_025730	1.39	1
Srrd	NM_027323	1.39	0
Jmjd8	NM_028101	1.39	2
Gm13119	NM_001034101	1.32	2
Fam115c	NM_146174	1.39	0
Ahnak	NM_009643	1.39	6
Jak2	NM_001048177	1.38	3
Capg	NM_001042534	1.39	3
Git2	NM_001077359	1.36	1
Wdr6	NM_031392	1.39	7
Pxk	NM_145458	1.37	5
B2m	NM_009735	1.37	2
Stambp	NM_024239	1.37	1
4930402H24Rik	NM_029432	1.38	0
Polr3h	NM_030229	1.38	1
Cuedc1	NM_198013	1.37	9
0610037D15Rik	NM_026714	1.37	8
Nudt4	NM_027722	1.38	11
Mllt3	NM_027326	1.38	2
Tmem19	NM_133683	1.37	3
Tnfrsf22	NM_023680	1.37	0
Vegfc	NM_009506	1.36	2
Atp6ap1	NM_018794	1.38	0
Lgals1	NM_008495	1.38	0
Irx5	NM_018826	1.38	1
Ifngr1	NM_010511	1.37	2
Fibp	NM_021438	1.38	3
Kif21a	NM_016705	1.37	4
Edn1	NM_010104	1.38	0
Rela	NM_009045	1.38	7
Brms1	NM_134155	1.38	2
Sgsm2	NM_197943	1.37	2
BC031353	NM_153584	1.37	3
Tmsb4x	NM_021278	1.36	1
S100a11	NM_016740	1.38	1
Lgals6	NM_010707	1.37	11
Fzd6	NM_008056	1.37	1
4933421E11Rik	NM_001039478	1.38	1
Sf3b4	NM_153053	1.38	18
1700025K23Rik	NM_183254	1.34	1
Morn2	NM_194269	1.37	3
Ndst1	NM_008306	1.35	6
Abca7	NM_013850	1.35	8
Exosc1	NM_025644	1.36	3
S100a1	NM_011309	1.36	6
Mpv17l2	NM_183170	1.37	6
Adssl1	NM_007421	1.37	1
Mrps6	NM_080456	1.37	1
Rsu1	NM_009105	1.37	2
Loxl1	NM_010729	1.36	7
D16Ertd472e	NM_025967	1.34	1
Zfp532	NM_207255	1.37	17
Wt1	NM_144783	1.37	2
Xrcc2	NM_020570	1.36	1
Ino80c	NM_172625	1.36	1
Msrb2	NM_029619	1.36	2
Tmem43	NM_028766	1.36	0
Bckdha	NM_007533	1.36	1
Ext1	NM_010162	1.37	6
Map3k11	NM_022012	1.37	11
AI837181	NM_134149	1.36	3
Smpd2	NM_009213	1.37	6
Coq3	NM_172687	1.36	4
Src	NM_001025395	1.36	3
Ap1s1	NM_007457	1.33	3
Pmm2	NM_016881	1.35	4
1300014I06Rik	NM_025831	1.32	1
Rpl21	NM_019647	1.35	1
Bves	NM_024285	1.34	5
Cnnm2	NM_033569	1.36	4
2310037I24Rik	NM_133714	1.34	2
Calr3	NM_028500	1.34	7
Irgm1	NM_008326	1.34	6
Sik1	NM_010831	1.35	7
Cdkl2	NM_177270	1.35	4
D10Ertd610e	NM_028027	1.34	6
Hip1	NM_146001	1.35	3
Arhgap18	NM_176837	1.33	0
Mkx	NM_177595	1.34	1
Tulp4	NM_054040	1.35	5
1810011O10Rik	NM_026931	1.33	3
Atxn1	NM_009124	1.34	0
Zfp524	NM_025324	1.35	4
Zdhhc16	NM_023740	1.35	3
Tspan6	NM_019656	1.36	0
Rep15	NM_025620	1.35	0
Ipo13	NM_146152	1.35	1
Phf12	NM_174852	1.35	15
Bet1l	NM_018742	1.34	11
Mest	NM_008590	1.35	3
Erf	NM_010155	1.35	6
Tmem98	NM_029537	1.34	2
Itm2b	NM_008410	1.34	4
Pkia	NM_008862	1.34	1
Sirt2	NM_022432	1.34	10
Cbara1	NM_144822	1.35	5
Hook3	NM_207659	1.34	4
Sptlc1	NM_009269	1.34	4
Stac2	NM_146028	1.34	7
Spop	NM_025287	1.35	7
Polr1e	NM_022811	1.34	2
Pip4k2a	NM_008845	1.35	1
Sertad1	NM_018820	1.36	9
Disp1	NM_026866	1.35	0
Psap	NM_011179	1.35	0
Mett11d1	NM_001029990	1.35	3
Acp2	NM_007387	1.34	2
Anxa4	NM_013471	1.35	1
Zfp608	NM_175751	1.35	7
Ap3d1	NM_007460	1.36	6
Gatsl2	NM_030719	1.34	1
Ttc39c	NM_028341	1.34	1
Capzb	NM_009798	1.34	3
Herpud2	NM_020586	1.33	0
Hsd17b7	NM_010476	1.33	0
Slc44a2	NM_152808	1.3	6
Itgav	NM_008402	1.33	2
Dph5	NM_027193	1.34	4
Prosapip1	NM_197945	1.34	1
Itfg2	NM_133927	1.34	1
Tor1a	NM_144884	1.34	15
Eif4e	NM_007917	1.34	0
Ttyh2	NM_053273	1.33	4
Zyx	NM_011777	1.33	3
Lasp1	NM_010688	1.34	12
6030419C18Rik	NM_176921	1.33	3
Ccdc97	NM_028771	1.34	1
Klc1	NM_008450	1.34	1
Akr1b10	NM_172398	1.34	2
Nagk	NM_019542	1.33	2
Slc35e3	NM_029875	1.34	9
Cdkn1a	NM_007669	1.33	15
Etv1	NM_007960	1.33	2
Tmed3	NM_025360	1.29	0
Mapk6	NM_015806	1.34	7
Fam110a	NM_146127	1.33	4
Hbegf	NM_010415	1.34	3
F2r	NM_010169	1.33	3
C130022K22Rik	NM_172730	1.33	4
Dgat1	NM_010046	1.33	6
Col4a2	NM_009932	1.34	1
Tceal8	NM_025703	1.34	1
D930015E06Rik	NM_172681	1.33	7
Dyrk1b	NM_001037957	1.34	4
Sparc	NM_009242	1.33	2
Ift140	NM_134126	1.34	0
Ccdc12	NM_028312	1.33	0
Tctn2	NM_026486	1.31	1
Dolk	NM_177648	1.3	6
Zfand2a	NM_133349	1.32	1
Dom3z	NM_033613	1.32	4
Gap43	NM_008083	1.32	2
Bloc1s1	NM_015740	1.31	4
Acap3	NM_207223	1.32	2
P2rx4	NM_011026	1.31	1
Nefh	NM_010904	1.33	5
Gas8	NM_018855	1.31	8
Dok1	NM_010070	1.32	2
Eif2ak2	NM_011163	1.33	0
Rcsd1	NM_178593	1.31	1
Cpped1	NM_146067	1.32	0
Osr1	NM_011859	1.32	0
Sf1	NM_011750	1.31	6
Bcap31	NM_012060	1.33	1
Kif3a	NM_008443	1.32	5
Sesn3	NM_030261	1.32	4
0610031J06Rik	NM_020003	1.32	9
1110038F14Rik	NM_054099	1.32	6
Rabl5	NM_026073	1.32	2
Peg3	NM_008817	1.33	2
Mrps11	NM_026498	1.33	1
Dennd2a	NM_172477	1.33	4
Polr3b	NM_027423	1.32	4
Hagh	NM_024284	1.32	2
Abhd5	NM_026179	1.31	1
Ndrg3	NM_013865	1.32	3
Gorab	NM_178883	1.32	0
Acaa1a	NM_130864	1.32	4
Rbm4	NM_009032	1.32	4
Necap2	NM_025383	1.32	1
Wdr45	NM_172372	1.29	1
Tmbim1	NM_027154	1.32	5
A2ld1	NM_145466	1.32	0
Tsc2	NM_001039363	1.33	3
Kif5c	NM_008449	1.29	1
Tax1bp3	NM_029564	1.31	1
Tmem115	NM_019704	1.31	6
D10Ertd641e	NM_025514	1.3	8
Igf1	NM_010512	1.3	0
Tgfb1i1	NM_009365	1.3	2
Map4k4	NM_008696	1.31	4
Pon2	NM_183308	1.31	10
Usp20	NM_028846	1.31	13
AU040320	NM_133886	1.32	1
Aard	NM_175503	1.29	4
Tmem38a	NM_144534	1.3	2
Dusp6	NM_026268	1.31	6
Pbx2	NM_017463	1.28	0
Dbndd2	NM_026797	1.31	4
Foxp1	NM_053202	1.31	4
Lman2	NM_025828	1.31	7
Spsb2	NM_013539	1.3	3
Ccdc88a	NM_176841	1.31	1
Hsd3b7	NM_133943	1.31	8
Vps33b	NM_178070	1.3	8
Ube3b	NM_054093	1.31	3
Hapln4	NM_177900	1.3	4
Rpa2	NM_011284	1.31	4
Gata2	NM_008090	1.3	3
Fbxo7	NM_153195	1.3	1
Atg16l1	NM_029846	1.31	2
Emp1	NM_010128	1.3	1
Sepn1	NM_029100	1.3	4
Rad52	NM_011236	1.31	3
Gosr1	NM_016810	1.31	3
Mertk	NM_008587	1.31	0
Ndufb7	NM_025843	1.3	4
Pcnt	NM_008787	1.3	1
Mapk14	NM_011951	1.31	5
Fam19a4	NM_177233	1.27	7
Dhrs11	NM_177564	1.3	6
Snw1	NM_025507	1.3	6
Ccnt1	NM_009833	1.29	2
Fgfbp1	NM_008009	1.31	9
Sfrs5	NM_009159	1.31	5
2410002I01Rik	NM_183137	1.29	6
Gm428	NM_001081644	1.29	1
Fblim1	NM_133754	1.31	6
Mknk1	NM_021461	1.31	2
Meis2	NM_010825	1.3	4
Tnrc6c	NM_198022	1.31	6
Spryd4	NM_025716	1.3	10
Trove2	NM_013835	1.31	2
Ei24	NM_007915	1.31	3
Spag9	NM_001025430	1.31	2
Zfp213	NM_001033496	1.3	7
Tmc6	NM_145439	1.29	11
B230380D07Rik	NM_172772	1.28	2
Prkab2	NM_182997	1.3	4
Aplp2	NM_009691	1.29	7
Serf2	NM_011354	1.3	2
Carhsp1	NM_025821	1.3	6
Golga1	NM_029793	1.3	4
Ptcd3	NM_027275	1.3	1
Ube2c	NM_026785	1.27	5
Zadh2	NM_146090	1.3	1
Ttc33	NM_026213	1.3	0
Slc7a7	NM_011405	1.29	8
Hist1h2bc	NM_023422	1.29	28
Ap3s2	NM_009682	1.3	10
Smpd1	NM_011421	1.25	1
Mat2a	NM_145569	1.3	2
4933407N01Rik	NM_025745	1.3	1
Ghr	NM_010284	1.27	0
Sirt7	NM_153056	1.3	1
Map1lc3b	NM_026160	1.29	1
Wrb	NM_207301	1.29	1
Vamp4	NM_016796	1.28	0
Zscan5b	NM_133204	1.3	4
Entpd4	NM_026174	1.3	0
Rhog	NM_019566	1.3	4
Yod1	NM_178691	1.29	0
Copg	NM_017477	1.29	4
Fmnl3	NM_011711	1.29	3
Pmm1	NM_013872	1.29	1
Trmt61a	NM_177374	1.3	2
Commd9	NM_029635	1.3	5
Fryl	NM_028194	1.28	2
Slu7	NM_198936	1.29	1
Dctn2	NM_027151	1.3	5
Oaz2	NM_010952	1.3	7
R3hdm2	NM_027900	1.3	5
Khk	NM_008439	1.29	6
Elmo2	NM_080287	1.29	1
Sqstm1	NM_011018	1.28	1
Mki67ip	NM_026472	1.3	2
Mfsd1	NM_025813	1.28	1
Swap70	NM_009302	1.29	7
Shisa4	NM_175259	1.29	8
Apex1	NM_009687	1.3	4
Serinc3	NM_012032	1.29	0
Snn	NM_009223	1.3	4
Gm7247	NM_001039250	1.27	1
Cryab	NM_009964	1.25	2
Dpm2	NM_010073	1.29	5
Gbf1	NM_178930	1.29	6
Kif1b	NM_008441	1.28	3
Morf4l1	NM_001039147	1.29	3
Sri	NM_001080974	1.29	1
2510009E07Rik	NM_001001881	1.27	0
Ric3	NM_001038624	1.29	0
Kdm2b	NM_001005866	1.29	10
Cd44	NM_001039150	1.29	0
Nudt7	NM_024437	1.3	1
Odz4	NM_011858	1.28	5
Arhgef19	NM_172520	1.29	4
Aco1	NM_007386	1.28	2
D4Ertd22e	NM_174996	1.29	4
Gpatch4	NM_025663	1.29	7
Sgcb	NM_011890	1.27	1
Ncdn	NM_011986	1.28	1
Arl16	NM_197995	1.28	2
Lrrfip1	NM_008515	1.28	1
Zbtb22	NM_020625	1.29	5
5330431N19Rik	NM_172639	1.28	2
Ttc27	NM_152817	1.28	0
Suv420h1	NM_144871	1.29	5
Ak3	NM_021299	1.29	1
Il10rb	NM_008349	1.28	2
Dhx33	NM_178367	1.27	1
Nfat5	NM_133957	1.27	6
Fgfrl1	NM_054071	1.28	1
Plau	NM_008873	1.28	1
Ptn	NM_008973	1.29	1
Armc9	NM_030184	1.29	10
Cry2	NM_009963	1.27	2
Bbx	NM_027444	1.29	3
Selk	NM_019979	1.29	2
Mars2	NM_175439	1.28	4
Pi4k2a	NM_145501	1.28	2
Ltv1	NM_181470	1.27	2
Obfc1	NM_175360	1.28	2
Dffa	NM_010044	1.28	6
Sar1b	NM_025535	1.29	6
Ddx58	NM_172689	1.27	2
Prmt5	NM_013768	1.27	8
Ovca2	NM_027136	1.28	4
Ubxn8	NM_178648	1.29	3
Rpl29	NM_009082	1.27	0
Slc25a10	NM_013770	1.28	2
Gm1673	NM_001033458	1.28	2
Xpr1	NM_011273	1.27	1
Hist1h1c	NM_015786	1.28	17
Pign	NM_013784	1.28	1
Bax	NM_007527	1.29	8
Slc46a1	NM_026740	1.28	0
Usp47	NM_133758	1.28	0
Slc35a2	NM_078484	1.28	2
Ergic3	NM_025516	1.28	3
Klf4	NM_010637	1.23	5
Ets1	NM_001038642	1.29	0
Slc4a8	NM_021530	1.27	3
Dbi	NM_007830	1.27	1
Enpp5	NM_032003	1.26	2
Sept_7	NM_009859	1.26	0
Kcnk2	NM_010607	1.27	0
