# Supplementary material for: CHD7 Targets Active Gene Enhancer Elements to Modulate ES Cell-Specific Gene Expression
Source: PLoS Genet. 2010 Jul 15;6(7):e1001023. doi: 10.1371/journal.pgen.1001023 (PMC2904778; doi:10.1371/journal.pgen.1001023)
Supplement: Table S2 — Genes that increase upon loss of CHD7. (0.13 MB XLS) [file pgen.1001023.s007.xls]

## Sheet: Sheet1
Supplemental Table II - Genes that increase upon loss of CHD7
Gene_symbol	Accession_No.	Fold_change (Chd7_null/wildtype)	No. of CHD7 sites within 200KB of TSS
Egln3	NM_028133	3.88	9
4930583H14Rik	NM_026358	3.09	7
Aldoc	NM_009657	2.96	5
Espn	NM_207690	2.89	4
Cldn3	NM_009902	2.67	6
Vegfa	NM_009505	2.48	3
Mef2b	NM_001045484	2.47	3
1190002H23Rik	NM_025427	2.44	4
Tmprss2	NM_015775	2.56	0
Nqo1	NM_008706	2.5	4
Tacstd2	NM_020047	2.36	0
Bhlhe40	NM_011498	2.26	14
Cmtm8	NM_027294	2.26	6
Aldh1b1	NM_028270	2.25	6
Smtnl2	NM_177776	2.21	4
Stra8	NM_009292	2.1	1
Eid2	NM_198425	2.09	8
Plcd1	NM_019676	2.1	1
C2	NM_013484	2.01	7
Sox15	NM_009235	2	8
Jakmip1	NM_178394	1.92	2
Clmn	NM_053155	1.91	6
Rwdd1	NM_025614	1.92	3
Igfbpl1	NM_018741	1.89	6
Ddit4	NM_029083	1.92	9
Prickle3	NM_175097	1.9	1
Arrdc4	NM_025549	1.86	1
Gyltl1b	NM_172670	1.85	2
Rgs9bp	NM_145840	1.82	3
Pramef12	NM_029948	1.82	2
Lpl	NM_008509	1.83	0
Apoc1	NM_007469	1.82	12
Sccpdh	NM_178653	1.81	4
Mef2b	NM_008578	1.81	3
Ctdspl	NM_133710	1.83	2
Bend6	NM_177235	1.8	6
Creld1	NM_133930	1.79	2
H2-Bl	NM_008199	1.81	8
Tfrc	NM_011638	1.78	8
Hebp1	NM_013546	1.79	3
1190005I06Rik	NM_197988	1.79	10
Calcoco2	NM_029755	1.78	22
Gprc5a	NM_181444	1.82	5
H2-Q7	NM_010394	1.79	7
Gipc2	NM_016867	1.77	2
Klhl15	NM_153165	1.76	0
Rbpms	NM_019733	1.77	20
Spsb1	NM_029035	1.77	2
Chtf8	NM_145412	1.79	6
Cbr3	NM_173047	1.75	7
Cxcl16	NM_023158	1.75	1
Pgm2	NM_028132	1.75	0
Npy	NM_023456	1.76	0
Mt2	NM_008630	1.75	4
Irgm2	NM_019440	1.75	3
Qprt	NM_133686	1.73	7
Dusp1	NM_013642	1.73	5
Rec8	NM_020002	1.73	5
Plekhb1	NM_013746	1.73	9
Npm3-ps1	NR_002702	1.77	1
Npm3	NM_008723	1.76	5
Srxn1	NM_029688	1.7	5
Tmem121	NM_153776	1.7	3
Abcb10	NM_019552	1.73	1
Aox3	NM_023617	1.71	4
Neurl1a	NM_021360	1.7	6
Cdo1	NM_033037	1.71	2
Ier3	NM_133662	1.69	11
Eif4e3	NM_025829	1.68	3
Fxyd6	NM_022004	1.68	4
Slc44a4	NM_023557	1.67	7
Ube2e1	NM_009455	1.69	1
Wfdc2	NM_026323	1.66	4
Eif2s3y	NM_012011	2.24	0
Kank1	NM_181404	1.67	0
Chst1	NM_023850	1.66	1
Sap30	NM_021788	1.66	6
Metrn	NM_133719	1.71	2
Bgn	NM_007542	1.67	0
Map3k1	NM_011945	1.67	1
Dhdh	NM_027903	1.65	8
Kctd6	NM_027782	1.64	4
Ddef2	NM_001004364	1.67	2
Elmo3	NM_172760	1.65	7
Tardbp	NM_145556	1.65	2
Actr8	NM_027493	1.67	2
Slc40a1	NM_016917	1.63	1
Ccdc21	NM_144527	1.63	5
Gstk1	NM_029555	1.63	3
Gls2	NM_001033264	1.63	9
Six4	NM_011382	1.62	7
2810417H13Rik	NM_026515	1.62	1
Igfbp2	NM_008342	1.64	5
Bmp7	NM_007557	1.64	1
Igtp	NM_018738	1.61	4
Ppp1r3c	NM_016854	1.62	2
Rnf38	NM_175201	1.62	4
Rrm2	NM_009104	1.61	5
Trim54	NM_021447	1.62	2
Mta1	NM_054081	1.61	3
Esyt3	NM_177775	1.59	4
Stard8	NM_199018	1.6	1
rp9	NM_018739	1.59	2
Krt19	NM_008471	1.67	1
Ndrg1	NM_008681	1.64	2
Alad	NM_008525	1.6	5
Ube2t	NM_026024	1.6	0
Gpc3	NM_016697	1.6	4
Slc25a33	NM_027460	1.59	2
Ckmt1	NM_009897	1.59	3
9130227C08Rik	NM_027143	1.62	5
Rab15	NM_134050	1.6	7
Gmfg	NM_022024	1.61	7
Rffl	NM_026097	1.59	3
Ankrd27	NM_145633	1.58	3
Nudt11	NM_021431	1.59	0
Mmp17	NM_011846	1.59	2
Blvrb	NM_144923	1.58	10
Pttg1	NM_013917	1.57	0
Gadd45b	NM_008655	1.62	5
Fam108c	NM_133722	1.57	1
Pitx2	NM_011098	1.57	2
Ttc14	NM_025978	1.57	3
Ano9	NM_178381	1.56	14
Plcg2	NM_172285	1.56	6
Tex14	NM_031386	1.56	4
E130303B06Rik	NM_198299	1.57	1
Fbxo27	NM_207238	1.57	6
Ggta1	NM_010283	1.56	2
Cryl1	NM_030004	1.56	4
Fbxl4	NM_172988	1.56	0
Parp1	NM_007415	1.54	4
Usp3	NM_144937	1.54	0
Ptgr2	NM_029880	1.55	5
Ccdc92	NM_144819	1.55	1
Elavl2	NM_207686	1.56	8
Tmem125	NM_172383	1.57	3
Neu1	NM_010893	1.55	7
Grb7	NM_010346	1.57	1
Polg2	NM_015810	1.55	8
Nxt1	NM_019761	1.53	1
Prkcz	NM_008860	1.55	3
Setd4	NM_145482	1.56	6
Insig1	NM_153526	1.55	5
Acpl2	NM_153420	1.53	5
Tor2a	NM_152800	1.54	5
Rfxap	NM_133231	1.53	1
Trub1	NM_029839	1.53	4
Susd4	NM_144796	1.54	1
Krt18	NM_010664	1.57	2
Tjp3	NM_013769	1.61	8
Fcho2	NM_172591	1.53	2
Fabp3	NM_010174	1.54	10
Cldn6	NM_018777	1.55	7
Apoe	NM_009696	1.51	12
Alg11	NM_183142	1.51	2
Ebna1bp2	NM_026932	1.51	3
Setd7	NM_080793	1.52	6
Cpne9	NM_170673	1.52	2
Vps54	NM_139061	1.52	2
Fgf4	NM_010202	1.53	7
Alkbh2	NM_175016	1.51	2
Rad18	NM_021385	1.51	0
Cbx2	NM_007623	1.52	2
Syce2	NM_027954	1.52	8
Eno2	NM_013509	1.53	3
Rdh11	NM_021557	1.53	3
Olfml1	NM_172907	1.5	4
Bst2	NM_198095	1.5	6
Gpt2	NM_173866	1.5	5
Ppp4r4	NM_028980	1.5	1
Cox11	NM_199008	1.5	0
Lgi2	NM_144945	1.5	0
Mvd	NM_138656	1.51	3
Syngr3	NM_011522	1.52	3
Aldh5a1	NM_172532	1.5	1
Gca	NM_145523	1.5	0
Hsdl1	NM_175185	1.49	4
Bik	NM_007546	1.5	1
Sil1	NM_030749	1.5	4
Rad51c	NM_053269	1.5	4
Arv1	NM_026855	1.51	0
Prph	NM_013639	1.5	13
Fam162a	NM_027342	1.51	3
6720460F02Rik	NM_144526	1.5	0
Mlh1	NM_026810	1.5	0
Tcfap2c	NM_009335	1.5	6
Tubgcp4	NM_153387	1.48	3
Fam122b	NM_030167	1.5	0
Fbxo31	NM_133765	1.49	1
Wdr31	NM_023597	1.49	9
Rnf208	NM_176834	1.49	6
Rell1	NM_145923	1.5	5
Cercam	NM_207298	1.49	6
Jund	NM_010592	1.5	7
Osta	NM_145932	1.51	11
Pard6a	NM_019695	1.49	1
Lphn1	NM_181039	1.48	5
Hist2h2ab	NM_178213	1.49	19
Gstcd	NM_026231	1.5	0
Kcnk1	NM_008430	1.48	0
Whamm	NM_001004185	1.49	4
Flt1	NM_010228	1.48	9
Gcnt2	NM_008105	1.46	10
Pdxp	NM_020271	1.47	0
Il11ra1	NM_010549	1.47	1
Pfkl	NM_008826	1.47	1
Mlycd	NM_019966	1.48	4
Unc5b	NM_029770	1.52	3
Cdc42ep5	NM_021454	1.47	3
Atl2	NM_019717	1.47	7
Cd68	NM_009853	1.46	8
Cdt1	NM_026014	1.47	3
2610019F03Rik	NM_173744	1.47	3
Tada2l	NM_172562	1.48	3
Smad6	NM_008542	1.48	6
Rbbp9	NM_015754	1.47	1
Krt7	NM_033073	1.48	1
A830080D01Rik	NM_001033472	1.51	0
Vkorc1l1	NM_027121	1.46	3
Unc119b	NM_175352	1.46	9
Irf6	NM_016851	1.47	1
Prmt7	NM_145404	1.46	7
Vps72	NM_009336	1.47	5
2410004A20Rik	NM_025890	1.46	5
Ppm1j	NM_027982	1.45	4
Ak3l1	NM_009647	1.46	3
Prpsap2	NM_144806	1.46	2
Psmd5	NM_080554	1.47	2
Arhgap29	NM_172525	1.46	6
A230050P20Rik	NM_175687	1.46	7
Alox5ap	NM_009663	1.45	1
Sh3tc1	NM_194344	1.45	2
Pard6a	NM_001047436	1.46	1
Isyna1	NM_023627	1.44	7
Gbp1	NM_010259	1.46	4
Rbp1	NM_011254	1.49	1
Phox2a	NM_008887	1.46	5
Syngr2	NM_009304	1.44	8
Pgam2	NM_018870	1.44	5
Ccne2	NM_009830	1.45	6
BC004728	NM_174992	1.45	4
Tulp2	NM_008807	1.44	8
Slc24a1	NM_144813	1.44	5
Igfbp4	NM_010517	1.46	5
Slc25a1	NM_153150	1.45	2
Cacybp	NM_009786	1.44	4
Plekhj1	NM_023900	1.44	6
Dnm1l	NM_152816	1.44	2
Rnf144a	NM_080563	1.44	1
Bcas1	NM_029815	1.44	3
Galt	NM_016658	1.44	1
Fcho1	NM_028715	1.44	5
Fkbp5	NM_010220	1.44	2
Dnd1	NM_173383	1.46	3
Phgdh	NM_016966	1.47	0
Prpf38b	NM_025845	1.45	4
Xlr4a	NM_001081642	1.56	0
Hist1h2ag	NM_178186	1.44	17
Mbp	NM_001025245	1.46	1
2410127L17Rik	NM_026120	1.45	3
Lonrf1	NM_001081150	1.45	0
Piga	NM_011081	1.45	0
Id2	NM_010496	1.43	2
Melk	NM_010790	1.43	2
Txnrd2	NM_013711	1.43	2
Cdc7	NM_009863	1.42	3
Rhox6	NM_008955	1.42	0
Fig4	NM_133999	1.43	1
Slc2a1	NM_011400	1.43	11
Hrc	NM_010473	1.42	6
Cldn7	NM_016887	1.46	0
Podxl	NM_013723	1.45	3
Tbl2	NM_013763	1.44	4
Tbl3	NM_145396	1.43	3
Rnf126	NM_144528	1.43	4
Clic6	NM_172469	1.42	2
Insl6	NM_013754	1.43	4
Grhpr	NM_080289	1.42	3
Mmp9	NM_013599	1.42	5
Pmf1	NM_025928	1.42	13
Ccdc126	NM_175098	1.43	7
Cnot6l	NM_178854	1.42	0
Sfrs7	NM_146083	1.42	1
Upp1	NM_009477	1.43	4
Rnf170	NM_029965	1.43	4
Ankrd40	NM_146024	1.42	3
Ogfrl1	NM_001081079	1.44	0
Cpt1b	NM_009948	1.42	2
Foxq1	NM_008239	1.43	1
1810014F10Rik	NM_026928	1.41	5
Itpr1	NM_010585	1.41	4
Tubd1	NM_019756	1.42	8
Pcgf5	NM_029508	1.42	0
Zfp516	NM_183033	1.41	5
Ccdc117	NM_134033	1.41	9
Clstn1	NM_023051	1.42	2
Rnf113a1	NM_153503	1.46	0
Nek4	NM_011849	1.41	0
Cep135	NM_199032	1.42	0
Gabpb1	NM_207669	1.42	2
Dhcr7	NM_007856	1.4	0
Chst5	NM_019950	1.43	10
Snrnp70	NM_009224	1.41	8
Pecam1	NM_008816	1.41	9
1700030K09Rik	NM_028170	1.42	7
Tmem180	NM_029186	1.42	7
Setd5	NM_028385	1.43	5
Me1	NM_008615	1.41	0
Triml1	NM_177742	1.44	1
Gm8909	NM_001081032	1.42	4
Rab6b	NM_173781	1.42	2
Mocos	NM_026779	1.43	2
Nenf	NM_025424	1.42	0
Akap7	NM_018747	1.41	11
Tmem170	NM_025781	1.42	10
Kcnk6	NM_001033525	1.43	3
H3f3a	NM_008210	1.4	10
Ovol2	NM_152947	1.42	2
Asxl2	NM_172421	1.4	2
Zfp143	NM_009281	1.4	12
Xrcc6	NM_010247	1.4	1
Arhgap8	NM_028455	1.42	0
Nae1	NM_144931	1.4	1
Zfp295	NM_175428	1.4	2
St14	NM_011176	1.39	8
Igf2	NM_010514	1.43	0
Gch1	NM_008102	1.39	4
Gng13	NM_022422	1.41	3
Myo1b	NM_010863	1.4	6
Gtl3	NM_008187	1.4	4
Rtn4	NM_194054	1.4	2
Hebp2	NM_019487	1.39	6
Cdyl2	NM_029441	1.41	3
Rttn	NM_175542	1.41	1
Chchd10	NM_175329	1.4	14
Dusp14	NM_019819	1.4	2
Vdac1	NM_011694	1.41	4
C330023M02Rik	NM_172722	1.4	3
Des	NM_010043	1.4	3
Fam92a	NM_026558	1.4	0
Nudc-ps1	NR_001572	1.4	9
Mme	NM_008604	1.41	3
Tbc1d10c	NM_178650	1.4	4
Gng2	NM_010315	1.38	2
Rac3	NM_133223	1.5	2
Mycl1	NM_008506	1.38	3
Plp1	NM_011123	1.38	0
Homer1	NM_152134	1.38	1
Cd55	NM_010016	1.38	0
Zc3h6	NM_178404	1.38	4
Plekhf2	NM_175175	1.38	6
Hk2	NM_013820	1.38	3
Rock2	NM_009072	1.38	0
Phf19	NM_028716	1.38	2
Nek3	NM_011848	1.38	2
Bcl7a	NM_029850	1.37	3
Gclm	NM_008129	1.39	5
Skp2	NM_013787	1.39	3
Cyp7b1	NM_007825	1.37	2
Chmp4b	NM_029362	1.39	5
Galr2	NM_010254	1.39	9
Ap1m2	NM_009678	1.4	6
Nono	NM_023144	1.39	3
Gm2a	NM_010299	1.39	2
6330409N04Rik	NM_025697	1.38	3
Mettl9	NM_021554	1.38	1
D930014E17Rik	NM_020616	1.38	4
Nrm	NM_134122	1.39	11
Fos	NM_010234	1.38	2
Reep1	NM_178608	1.39	3
Plod2	NM_011961	1.37	0
Strbp	NM_009261	1.38	4
Creb3l4	NM_030080	1.37	4
Uhrf2	NM_144873	1.36	3
Armc8	NM_028768	1.37	4
Nfatc2ip	NM_010900	1.38	5
H6pd	NM_173371	1.37	2
Mybl2	NM_008652	1.37	5
Ebpl	NM_026598	1.37	0
Fkrp	NM_173430	1.36	3
Sip1	NM_025656	1.37	1
Rsph1	NM_025290	1.37	11
Dlx3	NM_010055	1.41	5
Tasp1	NM_175225	1.37	1
Rcn3	NM_026555	1.39	2
Erich1	NM_001034862	1.37	2
Nedd4l	NM_031881	1.37	1
Gtdc1	NM_172662	1.37	2
Tmpo	NM_001080129	1.37	6
Crls1	NM_001024385	1.39	3
Cd40	NM_170702	1.37	3
Pla2g4b	NM_145378	1.37	2
2610528J11Rik	NM_025572	1.38	3
Taf5	NM_177342	1.35	6
Spast	NM_016962	1.35	4
2010007H12Rik	NM_027242	1.37	2
Twistnb	NM_172253	1.35	2
Cyb561	NM_007805	1.36	2
Olfm1	NM_019498	1.36	0
Hvcn1	NM_028752	1.35	5
Plekha3	NM_031256	1.35	2
Eppk1	NM_144848	1.36	3
Usp52	NM_133992	1.35	7
Ahcyl1	NM_145542	1.35	1
Tpd52l1	NM_009413	1.36	2
1700029G01Rik	NM_025856	1.36	1
Arnt	NM_009709	1.37	3
Mdk	NM_010784	1.35	3
Rbm18	NM_026434	1.37	1
Cdca8	NM_026560	1.35	3
Hecw2	NM_172655	1.36	1
Mettl8	NM_145524	1.35	3
Ccdc77	NM_026028	1.35	4
Csnk1e	NM_013767	1.35	4
Otx2	NM_144841	1.35	7
Snx30	NM_172468	1.35	4
Pif1	NM_172453	1.36	6
Pgp	NM_025954	1.35	1
Pold2	NM_008894	1.37	4
Mtf2	NM_013827	1.36	5
C130038G02Rik	NM_029920	1.36	6
Ppargc1b	NM_133249	1.35	3
Six1	NM_009189	1.36	9
Casp6	NM_009811	1.36	0
1500011H22Rik	NM_026883	1.35	5
Thnsl1	NM_177588	1.35	1
C78339	NM_001033192	1.36	2
Depdc6	NM_145470	1.35	8
Mapk13	NM_011950	1.38	5
Hes6	NM_019479	1.34	0
Itgae	NM_008399	1.34	1
Tars	NM_033074	1.33	2
Mipep	NM_027436	1.34	4
Dis3l	NM_172519	1.33	3
Ifi30	NM_023065	1.34	6
Bdh1	NM_175177	1.36	5
Ehd3	NM_020578	1.34	0
9130011E15Rik	NM_198296	1.34	6
Ocrl	NM_177215	1.35	1
Ccnd3	NM_007632	1.35	14
Gclc	NM_010295	1.33	4
Fam83g	NM_178618	1.34	4
Nudt2	NM_025539	1.34	1
Narg1	NM_053089	1.34	8
Ube2d3	NM_025356	1.35	6
Zbtb43	NM_027947	1.34	10
Eda2r	NM_175540	1.33	0
Ell3	NM_145973	1.34	2
Ppp1r9a	NM_181595	1.33	12
Cdca2	NM_175384	1.34	4
Fignl1	NM_021891	1.34	6
Gstt3	NM_133994	1.34	11
Dym	NM_027727	1.34	2
Prrc1	NM_028447	1.34	1
Adar	NM_019655	1.33	3
Cisd1	NM_134007	1.33	3
Slc39a10	NM_172653	1.34	1
Fads2	NM_019699	1.4	6
Galk1	NM_016905	1.34	8
Guca1a	NM_008189	1.34	9
Fgd2	NM_013710	1.34	16
Pcna	NM_011045	1.35	2
Rragd	NM_027491	1.34	3
Parp14	NM_001039530	1.34	5
Pgam1	NM_023418	1.33	3
Mnd1	NM_029797	1.34	6
Ccdc107	NM_001037913	1.34	2
Gjb3	NM_008126	1.34	8
Fut4	NM_010242	1.34	4
Lsm4	NM_015816	1.34	7
Ctgf	NM_010217	1.35	3
1110034A24Rik	NM_027269	1.36	4
Slco2a1	NM_033314	1.35	2
Glud1	NM_008133	1.35	10
Lepre1	NM_001042411	1.34	8
Tex19	NM_027622	1.33	0
Pdik1l	NM_146156	1.33	7
Acy3	NM_027857	1.32	4
Smap1	NM_028534	1.32	1
Cldn4	NM_009903	1.35	5
Cdca3	NM_013538	1.32	3
Tbc1d20	NM_024196	1.33	7
Hisppd1	NM_173760	1.38	0
Gtf3c4	NM_172977	1.33	0
Pdk1	NM_172665	1.32	7
Prps1	NM_021463	1.32	3
Phf6	NM_027642	1.35	5
Bex2	NM_009749	1.32	1
Pou3f1	NM_011141	1.32	4
Rhox9	NM_023894	1.33	0
Brp44	NM_027430	1.33	1
Ovol2	NM_026924	1.33	2
Ide	NM_031156	1.32	6
Sec61a2	NM_021305	1.32	1
Alkbh5	NM_172943	1.33	4
Spc25	NM_025565	1.32	2
Zfp322a	NM_172586	1.32	24
Amz2	NM_025275	1.33	3
Zfp326	NM_018759	1.32	1
Aktip	NM_010241	1.35	2
Nipsnap1	NM_008698	1.33	5
Ubox5	NM_080562	1.33	1
Hyal1	NM_008317	1.33	5
Samd10	NM_172676	1.33	0
Dhrs4	NM_030686	1.33	6
Cenpk	NM_021790	1.33	3
Spink2	NM_183284	1.32	8
Lrp6	NM_008514	1.33	3
Lbr	NM_133815	1.33	4
Dusp19	NM_024438	1.33	0
Arl2bp	NM_024191	1.33	2
Bloc1s3	NM_177692	1.35	5
Zfp457	NM_001003666	1.34	1
Ripk4	NM_023663	1.35	1
Hist1h2ak	NM_178183	1.32	18
Accs	NM_183220	1.33	1
Igf2r	NM_010515	1.33	0
Eno1	NM_023119	1.32	7
Setd6	NM_001035123	1.33	5
Ap3b2	NM_021492	1.33	4
Rbpms	NM_001042675	1.33	20
Mdk	NM_001012336	1.32	3
Tube1	NM_028006	1.32	1
Nol9	NM_028727	1.32	4
Zcrb1	NM_026025	1.31	4
Cttnbp2nl	NM_030249	1.31	0
Raver1	NM_027911	1.31	9
Gldc	NM_138595	1.32	2
Mios	NM_145374	1.31	1
Grit	NM_177379	1.31	8
Las1l	NM_152822	1.31	0
Aqp11	NM_175105	1.33	4
Dut	NM_023595	1.34	1
Hus1	NM_008316	1.32	5
Rcl1	NM_021525	1.32	2
Pard6g	NM_053117	1.31	1
Hmgxb4	NM_178017	1.32	10
Zfp292	NM_013889	1.31	3
Zfp688	NM_026999	1.33	3
Add3	NM_013758	1.33	7
Mapk12	NM_013871	1.33	1
Eml4	NM_199466	1.31	5
Igsf1	NM_183336	1.32	0
Zfp185	NM_009549	1.32	0
Tnnt1	NM_011618	1.31	1
Rhebl1	NM_026967	1.3	10
Coq10b	NM_026424	1.31	4
Lss	NM_146006	1.31	1
Slc2a3	NM_011401	1.31	18
Tceal5	NM_177919	1.31	1
Fnta	NM_008033	1.31	3
Stbd1	NM_175096	1.32	6
Osgep	NM_133676	1.32	4
Fam132b	NM_173395	1.31	0
Eif4ebp2	NM_010124	1.34	10
Tfb1m	NM_146074	1.31	0
Dctn1	NM_007835	1.32	2
Fam111a	NM_026640	1.31	2
Ccm2	NM_146014	1.32	4
Grtp1	NM_025768	1.33	2
Acta1	NM_009606	1.31	3
Rnpep	NM_145417	1.31	7
2410017P07Rik	NM_026643	1.31	5
Mgmt	NM_008598	1.32	0
Wdr60	NM_146039	1.31	0
Gm347	NM_001005420	1.3	2
Prim2	NM_008922	1.31	4
Dsn1	NM_025853	1.31	3
Amd2	NM_007444	1.31	6
Ndrg2	NM_013864	1.32	3
Kdm6b	NM_001017426	1.32	5
ENSMUSG00000068790	NM_001029930	1.31	0
Ly6g6e	NM_027366	1.31	9
Cstf3	NM_177253	1.31	2
Brwd1	NM_145125	1.3	1
Sephs2	NM_009266	1.3	5
Rnf138	NM_019706	1.3	3
Mre11a	NM_018736	1.29	4
Sugt1	NM_026474	1.3	2
Dnajc6	NM_198412	1.31	3
Tle1	NM_011599	1.3	3
P4ha1	NM_011030	1.29	2
Apip	NM_019735	1.3	0
Appl1	NM_145221	1.3	11
Arl3	NM_019718	1.32	7
Hira	NM_010435	1.31	4
Etaa1	NM_026576	1.3	5
Cox7a1	NM_009944	1.32	6
Cdc2l1	NM_007661	1.29	3
Gnb1l	NM_023120	1.3	2
Fam20b	NM_145413	1.29	4
Vars2	NM_175137	1.3	10
Gpr19	NM_008157	1.3	4
Tmeff1	NM_021436	1.3	3
Ptrh1	NM_178595	1.3	5
BC024814	NM_146247	1.31	0
Mt1	NM_013602	1.29	4
Plk4	NM_011495	1.3	1
Slc7a6	NM_178798	1.29	7
Stard10	NM_019990	1.34	1
Pcif1	NM_146129	1.3	5
Enah	NM_010135	1.3	12
Rbm39	NM_133242	1.3	5
Zcchc18	NM_025893	1.31	2
Jdp2	NM_030887	1.3	3
Ing2	NM_023503	1.3	3
Asf1b	NM_024184	1.3	5
Lmnb1	NM_010721	1.3	7
Shq1	NM_181590	1.3	2
Gfm2	NM_177266	1.29	12
Pcsk9	NM_153565	1.3	0
Lrrc8d	NM_178701	1.29	1
Tmem60	NM_177601	1.3	5
Esco2	NM_028039	1.3	2
Lyrm1	NM_029610	1.29	3
Iqgap2	NM_027711	1.3	1
Sfrs4	NM_020587	1.29	1
Wdr51b	NM_027740	1.3	4
Slc28a1	NM_001004184	1.31	5
Slc7a6os	NM_001007567	1.3	7
Sfrp2	NM_009144	1.31	3
Sema4a	NM_013658	1.29	13
4930427A07Rik	NM_134041	1.29	3
Stau2	NM_025303	1.29	0
Kif2c	NM_134471	1.29	13
Ptpn6	NM_013545	1.29	3
1110067D22Rik	NM_173752	1.28	5
Rogdi	NM_133185	1.28	0
Flot2	NM_008028	1.29	16
1200016B10Rik	NM_025819	1.28	2
Vps36	NM_027338	1.29	2
Zfp275	NM_031494	1.28	0
Cmtm4	NM_153582	1.32	1
Casc4	NM_177054	1.29	1
Prune	NM_173347	1.29	7
Plk1	NM_011121	1.28	4
Mtss1	NM_144800	1.28	3
Aars	NM_146217	1.28	0
Sgms1	NM_144792	1.29	8
Myl4	NM_010858	1.29	2
Limd1	NM_013860	1.28	0
Eif3c	NM_146200	1.29	4
AI428936	NM_153577	1.28	6
Pdcd5	NM_019746	1.29	3
Fam149b	NM_172379	1.28	4
Prpf40a	NM_018785	1.29	0
Lck	NM_010693	1.28	6
H2-Ke6	NM_013543	1.28	5
2009-03-07	NM_020575	1.28	7
Ttll12	NM_183017	1.29	1
Alpl	NM_007431	1.3	4
Spag1	NM_012031	1.29	3
Gkap1	NM_019832	1.29	4
Smc5	NM_153808	1.28	14
Lysmd4	NM_175215	1.28	0
C80913	NM_011274	1.28	4
Dnajc17	NM_139139	1.29	2
Nup54	NM_183392	1.29	3
Acin1	NM_023190	1.28	4
Hist1h2ah	NM_175659	1.29	17
Skp1a	NM_011543	1.29	5
Fam58b	NM_197989	1.29	1
Zranb2	NM_017381	1.28	1
Zfp763	NM_028543	1.29	2
Mycbp	NM_019660	1.28	2
Ankrd56	NM_175270	1.29	7
Tinagl1	NM_023476	1.33	7
Taf10	NM_020024	1.29	1
Zbtb3	NM_133759	1.3	10
Stx3	NM_152220	1.28	3
Ddhd1	NM_001039106	1.29	7
Plekha2	NM_031257	1.27	7
Rcor2	NM_054048	1.27	6
Marcksl1	NM_010807	1.28	5
Smarcd2	NM_031878	1.27	2
Liph	NM_153404	1.3	7
Ganab	NM_008060	1.27	8
Pmvk	NM_026784	1.28	11
Nusap1	NM_133851	1.27	7
Nampt	NM_021524	1.28	1
Ube2s	NM_133777	1.27	5
Tnpo2	NM_145390	1.29	9
Pkn3	NM_153805	1.27	6
Msl1	NM_028722	1.28	8
Hibadh	NM_145567	1.28	3
Bpnt1	NM_011794	1.27	2
Eif2s2	NM_026030	1.29	2
Txnl4b	NM_175646	1.27	3
2310022B05Rik	NM_175149	1.28	0
Ercc8	NM_028042	1.29	2
Smc1b	NM_080470	1.29	0
Grsf1	NM_178700	1.27	3
Pola2	NM_008893	1.27	12
Acad8	NM_025862	1.27	0
Pvr	NM_027514	1.27	8
Asns	NM_012055	1.28	2
Frs3	NM_144939	1.28	13
Stradb	NM_172656	1.27	1
Hmgcs1	NM_145942	1.27	0
Ptges3	NM_019766	1.27	8
2200001I15Rik	NM_183278	1.31	12
Map1lc3a	NM_025735	1.29	2
Arid3a	NM_007880	1.29	7
Ribc1	NM_025660	1.3	0
Lsr	NM_017405	1.3	4
F11r	NM_172647	1.27	7
Stx17	NM_026343	1.27	1
Fam125a	NM_028617	1.27	6
Nfkbiz	NM_030612	1.27	1
Atp1b1	NM_009721	1.28	7
Vps4a	NM_126165	1.27	10
Pik3ca	NM_008839	1.28	0
D10627	NM_001013379	1.27	4
Dtnb	NM_007886	1.27	3
Nudt21	NM_026623	1.27	4
Mpp6	NM_019939	1.27	2
Hnrnpa1	NM_001039129	1.28	4
Zfp2	NM_001044697	1.27	0
Usp33	NM_133247	1.27	3
Zfp692	NM_001040686	1.27	2
Copg	NM_201244	1.27	4
Rad54b	NM_001039556	1.27	4
Taf1d	NM_029248	1.27	1
Vkorc1l1	NM_001001327	1.27	3
Dicer1	NM_148948	1.27	5
Spin1	NM_146043	1.27	5
Fahd1	NM_023480	1.26	2
Capn2	NM_009794	1.26	1
Cdca7	NM_025866	1.26	2
Plaa	NM_172695	1.25	0
Sfrs9	NM_025573	1.26	15
Fam117a	NM_172543	1.26	6
Bcor	NM_175044	1.25	2
Stag2	NM_021465	1.27	1
Enoph1	NM_026421	1.26	2
Atl2	NM_178050	1.26	7
Ak2	NM_016895	1.26	2
Socs6	NM_018821	1.26	1
Raly	NM_023130	1.26	2
Peli1	NM_023324	1.27	3
Uck2	NM_030724	1.26	4
Fam76a	NM_145553	1.25	10
Hes1	NM_008235	1.26	8
Sergef	NM_013789	1.25	0
Zfhx3	NM_007496	1.26	10
Afg3l1	NM_054070	1.27	8
Oas1g	NM_011852	1.25	1
Slc31a1	NM_175090	1.26	8
Xbp1	NM_013842	1.26	8
Tmpo	NM_011605	1.27	6
Vapa	NM_013933	1.27	2
Zdhhc12	NM_025428	1.26	6
Pou6f1	NM_010127	1.26	4
Plaur	NM_011113	1.27	3
Pigx	NM_024464	1.26	6
Got2	NM_010325	1.26	4
Idh2	NM_173011	1.26	12
Nudt8	NM_025529	1.27	4
Ralb	NM_022327	1.26	3
Ccl25	NM_009138	1.26	3
Gemin5	NM_172558	1.26	5
BC048355	NM_207161	1.29	3
Ppp2cb	NM_017374	1.26	1
Fastkd3	NM_027123	1.27	0
Efr3a	NM_133766	1.26	1
Efnb1	NM_010110	1.26	2
Mphosph6	NM_026758	1.26	2
Sirt5	NM_178848	1.26	5
Pim3	NM_145478	1.26	5
Cish	NM_009895	1.26	2
Itpk1	NM_172584	1.25	3
Stim1	NM_009287	1.29	4
Psmb10	NM_013640	1.26	5
Tspan9	NM_175414	1.32	1
Dzip1l	NM_028258	1.26	2
Ssx2ip	NM_138744	1.26	1
E2f4	NM_148952	1.26	7
Gpt	NM_182805	1.26	5
Nkap	NM_025937	1.29	0
Calr	NM_007591	1.27	15
1810027O10Rik	NM_026982	1.26	3
Uba3	NM_011666	1.26	10
Slc45a4	NM_001033219	1.27	2
4930455F23Rik	NM_029115	1.25	3
Kif23	NM_024245	1.26	0
Mcat	NM_001030014	1.26	1
C2cd2	NM_174847	1.26	2
Esrp1	NM_194055	1.27	4
Aqp3	NM_016689	1.28	8
Yeats4	NM_026570	1.25	3
Khsrp	NM_010613	1.25	2
Ctdspl2	NM_212450	1.26	3
Azi2	NM_001048146	1.26	0
Gm5465	NM_001034882	1.25	4
l7Rn6	NM_026304	1.26	7
Supt3h	NM_178652	1.24	0
Zfp3	NM_177565	1.24	3
Fbxl6	NM_013909	1.24	6
Hist2h2ac	NM_175662	1.25	19
Cluap1	NM_029738	1.25	1
Mtbp	NM_134092	1.24	1
Tpi1	NM_009415	1.24	3
Xpo4	NM_020506	1.26	7
Ezr	NM_009510	1.25	6
Rnf114	NM_030743	1.3	4
Fam110b	NM_173426	1.24	1
Xrn2	NM_011917	1.25	6
Trub1	NM_028115	1.25	4
Dab2	NM_023118	1.25	1
Gata3	NM_008091	1.25	1
Chic2	NM_028850	1.24	4
3110040N11Rik	NM_026077	1.25	0
Slc16a6	NM_134038	1.26	3
Zfp106	NM_011743	1.25	0
Zrsr2	NM_178794	1.26	0
Grk6	NM_011938	1.26	4
Whsc2	NM_011914	1.25	2
Thap11	NM_021513	1.24	2
Ptpmt1	NM_025576	1.25	1
Nt5c3	NM_026004	1.25	3
Klf2	NM_008452	1.26	5
Kars	NM_053092	1.25	5
Rab27a	NM_023635	1.24	7
Med30	NM_027212	1.24	0
Tmem106c	NM_201359	1.25	5
Dexi	NM_021428	1.25	0
Ncapd2	NM_146171	1.25	7
Ndufb2	NM_026612	1.25	5
Hdac2	NM_008229	1.24	0
Polr3e	NM_025298	1.24	1
Snupn	NM_178374	1.25	2
Dennd1c	NM_153551	1.25	2
Arhgap22	NM_153800	1.25	0
Zc3h13	NM_026083	1.24	0
Cox5a	NM_007747	1.25	3
2310061C15Rik	NM_026844	1.25	3
Gbas	NM_008095	1.25	4
Cul4a	NM_146207	1.24	2
Fam73a	NM_174868	1.25	3
Gpx3	NM_008161	1.25	3
Mrps5	NM_029963	1.24	0
Dnmt1	NM_010066	1.24	8
Narg1l	NM_025832	1.24	4
Tgm1	NM_019984	1.24	9
Gmppb	NM_177910	1.25	1
Ccdc123	NM_028120	1.25	5
Cebpb	NM_009883	1.25	0
Arhgef4	NM_183019	1.24	0
Ush2a	NM_021408	1.24	0
Cyba	NM_007806	1.28	3
Alg10b	NM_001033441	1.24	1
Vps35	NM_022997	1.24	6
Ifrg15	NM_022329	1.25	0
Hif1a	NM_010431	1.25	0
Krtcap3	NM_027221	1.24	1
Ap3m2	NM_029505	1.24	2
Vrk2	NM_027260	1.25	1
Tmed8	NM_001033475	1.25	4
Ppif	NM_134084	1.24	2
Polr3g	NM_001081176	1.26	2
Asb13	NM_178283	1.25	0
Phf7	NM_027949	1.25	0
5133401N09Rik	NM_198004	1.26	2
Sap30l	NM_001081168	1.24	5
Mapk1ip1l	NM_178684	1.24	3
Hmgb2	NM_008252	1.24	6
Trnp1	NM_001081156	1.26	8
Fancd2	NM_001033244	1.24	4
Zfp36	NM_011756	1.25	6
D17Wsu92e	NM_001033279	1.25	5
Umps	NM_009471	1.23	7
Lig1	NM_010715	1.24	0
Rnf8	NM_021419	1.23	9
Glrx2	NM_023505	1.23	3
Rnf19a	NM_013923	1.23	3
Igf2bp3	NM_023670	1.23	7
1110049F12Rik	NM_025411	1.23	4
2310008H09Rik	NM_023197	1.23	4
Gar1	NM_026578	1.23	0
St13	NM_133726	1.23	7
Asl	NM_133768	1.26	3
Man2a1	NM_008549	1.25	0
Rab6	NM_024287	1.24	8
Fbxo21	NM_145564	1.23	0
Zfp420	NM_172740	1.23	1
Hist1h2an	NM_178184	1.23	19
Rab4b	NM_029391	1.23	7
Dus4l	NM_028002	1.24	1
Mettl11a	NM_170592	1.25	9
Bcas2	NM_026602	1.23	6
Utf1	NM_009482	1.24	5
Mrps27	NM_173757	1.23	4
Mapk9	NM_207692	1.23	3
Nhlrc1	NM_175340	1.24	1
Anln	NM_028390	1.23	2
Cpxm1	NM_019696	1.24	0
Dek	NM_025900	1.23	2
1110007L15Rik	NM_026269	1.23	2
2410004B18Rik	NM_025555	1.23	3
Nup88	NM_172394	1.23	1
Pacsin1	NM_011861	1.23	3
Sod2	NM_013671	1.23	0
Apba3	NM_018758	1.23	8
Gyg	NM_013755	1.24	1
Pank2	NM_153501	1.23	5
Mrpl38	NM_024177	1.23	7
Ppp1r16a	NM_033371	1.25	5
1700025G04Rik	NM_197990	1.23	1
Klk8	NM_008940	1.24	0
Tgm2	NM_009373	1.23	4
Bri3	NM_018772	1.23	4
Map2k1	NM_008927	1.23	3
Pacsin2	NM_011862	1.23	3
Coro1b	NM_011778	1.23	4
Rilpl2	NM_030259	1.23	1
Mif	NM_010798	1.23	14
Hsd17b4	NM_008292	1.24	1
BC055324	NM_201364	1.23	2
Ccdc111	NM_001001184	1.24	4
Hnrnph3	NM_001079824	1.23	9
Abhd8	NM_022419	1.24	5
Seh1l	NM_001039088	1.24	3
Zfp667	NM_001024928	1.23	5
Tdg	NM_011561	1.23	3
Zfp277	NM_178845	1.23	0
Pecam1	NM_001032378	1.24	9
Flot2	NM_001040403	1.23	16
AI597468	NM_001013028	1.24	2
Pawr	NM_054056	1.26	11
Dok2	NM_010071	1.24	4
Ola1	NM_030091	1.24	8
Sec23a	NM_009147	1.22	1
2210012G02Rik	NM_025617	1.23	3
Rdm1	NM_025654	1.22	7
Gnb4	NM_013531	1.22	0
5730528L13Rik	NM_028137	1.22	3
Rqcd1	NM_021383	1.22	2
Llgl2	NM_145438	1.22	5
2700060E02Rik	NM_026528	1.21	2
Rtn4rl1	NM_177708	1.22	4
BC052040	NM_207264	1.22	4
Pmp22	NM_008885	1.29	2
Tmco6	NM_028036	1.23	3
6720463M24Rik	NM_175265	1.22	4
Ubac1	NM_133835	1.22	1
Lias	NM_024471	1.22	1
Txndc5	NM_145367	1.22	1
Gstm2	NM_008183	1.23	3
Polh	NM_030715	1.22	3
Rab9	NM_019773	1.22	1
Pde6d	NM_008801	1.22	11
Vapb	NM_019806	1.23	0
Tmem47	NM_175771	1.22	0
Rims3	NM_182929	1.21	2
Tusc2	NM_019742	1.23	6
Imp3	NM_133976	1.22	2
Sqle	NM_009270	1.23	2
Ptplad1	NM_021345	1.22	6
Spc24	NM_026282	1.23	4
Hsf2	NM_008297	1.22	0
Capn5	NM_007602	1.22	1
Tmem110	NM_028839	1.22	0
Fam132a	NM_026125	1.23	1
Clns1a	NM_023671	1.23	5
Cul4b	NM_028288	1.23	2
Cxcl12	NM_013655	1.22	2
Mns1	NM_008613	1.21	0
Rassf7	NM_025886	1.22	8
Pptc7	NM_177242	1.22	7
Aspm	NM_009791	1.22	2
Siva1	NM_013929	1.22	1
B9d1	NM_013717	1.22	5
Fbxo36	NM_025386	1.23	10
Phf14	NM_029404	1.22	0
Mbtd1	NM_134012	1.23	0
Nudcd2	NM_026023	1.22	3
Klhl12	NM_153128	1.22	8
Pknox1	NM_016670	1.23	6
Chchd6	NM_025351	1.22	0
Tmem136	NM_001034863	1.21	4
Prkd2	NM_178900	1.23	3
Yrdc	NM_153566	1.21	2
Kpna2	NM_010655	1.22	4
Npepl1	NM_213733	1.22	3
Tlk2	NM_011903	1.22	1
Hspb8	NM_030704	1.23	7
Ccdc58	NM_198645	1.22	3
Vdac3	NM_011696	1.22	1
Adss	NM_007422	1.23	1
Igfbp5	NM_010518	1.22	4
Arl4c	NM_177305	1.28	4
Cox18	NM_001033310	1.22	2
Rnaset2b	NM_026611	1.21	0
Mdk	NM_001012335	1.23	3
Mex3c	NM_001039214	1.22	2
Irs2	NM_001081212	1.23	4
Pus10	NM_001033654	1.21	1
Eml5	NM_001081191	1.22	4
Asphd2	NM_028386	1.22	0
Orc3l	NM_015824	1.22	4
0610007P22Rik	NM_026676	1.21	0
Slc38a4	NM_027052	1.21	4
Mcm6	NM_008567	1.21	2
Med31	NM_026068	1.2	0
Klf13	NM_021366	1.21	3
Pvrl2	NM_008990	1.22	13
Nme7	NM_138314	1.21	5
Aasdh	NM_173765	1.21	1
Samhd1	NM_018851	1.2	2
Arhgap1	NM_146124	1.24	5
Csnk2a2	NM_009974	1.21	3
Acvr2b	NM_007397	1.2	4
Agfg1	NM_010472	1.21	3
2610036D13Rik	NM_029282	1.21	5
Sfrs2	NM_011358	1.2	5
Trp53bp2	NM_173378	1.2	3
Jmjd6	NM_033398	1.2	5
Vbp1	NM_011692	1.21	0
Tsen15	NM_025677	1.21	2
Dhodh	NM_020046	1.2	3
Lrp4	NM_172668	1.2	2
Tbrg1	NM_025289	1.2	4
Grhl1	NM_145890	1.2	3
Srd5a3	NM_020611	1.2	2
Pla2g15	NM_133792	1.21	9
Zfp184	NM_183014	1.23	23
Ldha	NM_010699	1.21	0
Wbp4	NM_018765	1.21	3
Zfx	NM_011768	1.21	0
Dars	NM_145507	1.21	2
Gins3	NM_030198	1.21	5
Khdrbs3	NM_010158	1.21	0
Klhdc4	NM_145605	1.21	0
Tmem42	NM_025339	1.21	1
Bxdc5	NM_027371	1.2	1
Nfatc4	NM_023699	1.21	6
Rpl22	NM_009079	1.2	1
Nfatc3	NM_010901	1.21	8
Ccdc101	NM_029339	1.21	6
Eif4ebp1	NM_007918	1.21	8
Cdk9	NM_130860	1.21	6
Hmha1	NM_027521	1.21	8
Grip1	NM_130891	1.21	1
Tap2	NM_011530	1.21	1
Rpia	NM_009075	1.21	2
Fam76b	NM_176836	1.2	3
Arih2	NM_011790	1.21	8
Ppp3cb	NM_008914	1.21	3
Slc7a5	NM_011404	1.21	0
Anp32e	NM_023210	1.2	10
Fanci	NM_145946	1.22	7
Mrpl14	NM_026732	1.2	10
Rad54l	NM_009015	1.2	1
Gtf2e2	NM_026584	1.21	14
Tdrd12	NM_028034	1.2	4
Exosc8	NM_027148	1.2	0
Ccdc130	NM_026350	1.2	13
Oma1	NM_025909	1.21	1
Gnl2	NM_145552	1.2	2
Kras	NM_021284	1.21	8
Thap4	NM_025920	1.2	2
4930452B06Rik	NM_028934	1.21	0
Zfp639	NM_144519	1.21	0
Kdsr	NM_027534	1.21	1
Tpst2	NM_009419	1.2	0
Tcea2	NM_009326	1.21	0
Cpt2	NM_009949	1.21	0
Ext2	NM_010163	1.21	1
Snora65	NR_002898	1.21	3
Rras2	NM_025846	1.2	1
Cotl1	NM_028071	1.21	2
1110031I02Rik	NM_025402	1.21	0
Acot13	NM_025790	1.21	1
Tmem65	NM_175212	1.21	1
Gtf2h4	NM_010364	1.2	11
Igf2bp1	NM_009951	1.21	22
Zc3h14	NM_029334	1.21	4
Nr2c2ap	NM_001025587	1.2	3
Ireb2	NM_022655	1.22	4
Mboat2	NM_026037	1.19	4
Fam48a	NM_019995	1.2	0
Spnb2	NM_175836	1.2	6
Mpv17l	NM_033564	1.2	3
Kat2b	NM_020005	1.2	7
Rpl14	NM_025974	1.19	6
Zfp687	NM_030074	1.2	4
Sntb2	NM_009229	1.2	8
Atxn3	NM_029705	1.2	1
Clta	NM_016760	1.2	3
Fam164a	NM_173181	1.19	0
Kctd3	NM_172650	1.2	4
Smoc1	NM_022316	1.19	5
Cmtm6	NM_026036	1.2	14
Kremen1	NM_032396	1.2	5
Psme4	NM_134013	1.21	2
Rab11a	NM_017382	1.2	2
Kcnk5	NM_021542	1.2	4
Nme4	NM_019731	1.19	4
Acads	NM_007383	1.19	9
Prps2	NM_026662	1.28	0
Metap2	NM_019648	1.2	2
AW549877	NM_145930	1.2	1
Vps4b	NM_009190	1.19	0
Mmadhc	NM_133839	1.19	1
Matr3	NM_010771	1.21	5
Aimp2	NM_146165	1.2	3
Yme1l1	NM_013771	1.22	0
Foxj2	NM_021899	1.2	16
Ikbkap	NM_026079	1.19	4
Hspa5	NM_022310	1.19	1
Sh3gl3	NM_017400	1.19	2
Nup210	NM_018815	1.2	1
9530058B02Rik	NM_026633	1.21	3
Ldoc1l	NM_177630	1.2	0
Aldoa	NM_007438	1.2	5
Snx10	NM_028035	1.19	2
Lrrc40	NM_024194	1.19	1
Stx18	NM_026959	1.21	0
Fah	NM_010176	1.2	1
Thoc4	NM_011568	1.2	1
Ethe1	NM_023154	1.2	3
F8a	NM_007978	1.19	0
Arpc5l	NM_028809	1.19	6
Emd	NM_007927	1.23	0
Pla2g12a	NM_023196	1.19	0
Atp5s	NM_026536	1.19	1
Trappc6a	NM_025960	1.22	5
Impa2	NM_053261	1.19	10
Cct4	NM_009837	1.19	8
Chaf1b	NM_028083	1.19	6
Syt9	NM_021889	1.2	3
Mcm10	NM_027290	1.19	5
Pkn2	NM_178654	1.2	2
Hspbp1	NM_024172	1.19	5
Rbl1	NM_011249	1.2	2
Mmp11	NM_008606	1.2	14
Fam119a	NM_025964	1.2	7
Coq7	NM_009940	1.21	4
Rps6ka3	NM_148945	1.19	0
Strada	NM_028126	1.19	3
Gtf2f2	NM_026816	1.19	3
Bcar1	NM_009954	1.19	11
Haus8	NM_029621	1.19	1
Dtnbp1	NM_025772	1.2	5
Kif22	NM_145588	1.19	7
Cdc25a	NM_007658	1.2	1
Rab5a	NM_025887	1.19	7
Pppde2	NM_134095	1.2	1
Usp28	NM_175482	1.2	7
Prpf18	NM_026045	1.19	2
Styx	NM_019637	1.2	10
Ascc1	NM_026937	1.19	8
Cwf19l2	NM_027545	1.2	2
Cenpl	NM_027429	1.19	2
St6galnac2	NM_009180	1.21	1
Arhgap30	NM_001005508	1.2	7
Uchl3	NM_016723	1.2	2
Sf3b5	NM_175102	1.2	9
Zcwpw1	NM_001005426	1.19	2
Rab3a	NM_009001	1.2	6
Mterfd3	NM_028832	1.2	1
Lpar1	NM_010336	1.2	1
Trim25	NM_009546	1.19	6
Carm1	NM_021531	1.21	6
Lca5	NM_027448	1.2	0
Nipbl	NM_027707	1.19	1
Acot1	NM_012006	1.19	4
Olfm1	NM_001038612	1.2	0
Gnaz	NM_010311	1.2	1
Smurf2	NM_025481	1.19	4
Trip10	NM_134125	1.18	1
Zfp87	NM_133228	1.19	1
B3gnt5	NM_054052	1.18	2
Cryz	NM_009968	1.19	1
Glrx5	NM_028419	1.18	3
Tex2	NM_198292	1.18	11
Cenpn	NM_028131	1.18	3
Crtap	NM_019922	1.18	14
Bmp8b	NM_007559	1.2	3
Exoc6	NM_175353	1.19	4
Myef2	NM_010852	1.18	1
Cenpa	NM_007681	1.19	0
Gatad1	NM_026033	1.18	2
Serbp1	NM_025814	1.19	11
Gapvd1	NM_025709	1.19	2
Lins2	NM_152815	1.19	0
Retsat	NM_026159	1.18	7
Usp1	NM_146144	1.19	7
Clspn	NM_175554	1.18	3
Ash2l	NM_011791	1.18	2
Rhot1	NM_021536	1.18	6
Car13	NM_024495	1.19	1
Atp5c1	NM_020615	1.18	2
Alkbh7	NM_025538	1.18	2
2700097O09Rik	NM_028314	1.18	0
Flywch2	NM_029798	1.19	7
Adipor2	NM_197985	1.19	4
Unc84a	NM_024451	1.18	3
Zfp330	NM_145600	1.18	0
